# Supplementary material for: Neethling Strain-Based Homologous Live Attenuated LSDV Vaccines Provide Protection Against Infection with a Clade 2.5 Recombinant LSDV Strain
Source: Vaccines (Basel). 2024 Dec 25;13(1):8. doi: 10.3390/vaccines13010008 (PMC11769152; doi:10.3390/vaccines13010008)
Supplement: Supplementary file 1 [file vaccines-13-00008-s001.zip]

Archive with 1 entries (1 files):
- vaccines-3350378-supplementary.pdf
